# Supplementary material for: Temporal and Contextual Variations in Job Satisfaction Between Physicians and Nurses: A Systematic Review and Meta-Analysis
Source: Healthcare (Basel). 2025 Nov 21;13(23):3008. doi: 10.3390/healthcare13233008 (PMC12692353; doi:10.3390/healthcare13233008)
Supplement: Supplementary file 1 [file healthcare-13-03008-s001.zip]

Archive with 2 entries (2 files):
- Supplementary Table S1--PRISMA_2020_checklist.pdf
- Supplementary Figure S1.pdf
